# Supplementary material for: Encapsulation of Pomegranate Peel Extract (Punica granatum L.) by Double Emulsions: Effect of the Encapsulation Method and Oil Phase
Source: Foods. 2022 Jan 24;11(3):310. doi: 10.3390/foods11030310 (PMC8833941; doi:10.3390/foods11030310)
Supplement: Supplementary file 1 [file foods-11-00310-s001.zip]

Archive with 1 entries (1 files):
- foods-1529813-supplementary.pdf
